# Supplementary material for: Enhanced Biomethane Conversion and Microbial Community Shift Using Anaerobic/Mesophilic Co-Digestion of Dragon Fruit Peel and Chicken Manure
Source: Biology (Basel). 2025 Dec 31;15(1):83. doi: 10.3390/biology15010083 (PMC12785068; doi:10.3390/biology15010083)
Supplement: Supplementary file 1 [file biology-15-00083-s001.zip]

Archive with 1 entries (1 files):
- biology-4022390-supplementary.pdf
